# Supplementary material for: Topographic analysis of vascular changes in retrograde trans-synaptic degeneration
Source: PLoS One. 2025 Dec 2;20(12):e0337283. doi: 10.1371/journal.pone.0337283 (PMC12671765; doi:10.1371/journal.pone.0337283)
Supplement: S2 Dataset — (XLSX) [file pone.0337283.s002.xlsx]

## Sheet: ★Data_20250502_IONvsRTSDs
Subj_No	Group	pRNFL_Lesion	pRNFL_Contra	mGCIPL_Lesion	mGCIPL_Contra	pVD_Lesion	pVD_Contra	mVD_Lesion	mVD_Contra	pRNFL_Ratio	mGCIPL_Ratio	pVD_Ratio	mVD_Ratio
11	RTSD	102	123	66	82	47.175	50.725	39.8	48.4	82.9268	80.4878	93.0015	82.2314
21	RTSD	133	137	84	81.5	51.25	56.95	51.95	46.6	97.0803	103.067	89.9912	111.481
31	RTSD	109.5	114	63	77.5	43.1	42.35	44.25	40.8	96.0526	81.2903	101.771	108.456
41	RTSD	87.5	99.5	50.5	89	37.7	45.15	38.05	52.85	87.9397	56.7416	83.4994	71.9962
51	RTSD	91.5	95.5	64	72	49.175	50.7	51.65	51.3	95.8115	88.8889	96.9921	100.682
61	RTSD	108	117	63	87	49.1	50.05	43.1	50.4	92.3077	72.4138	98.1019	85.5159
71	RTSD	112.5	117	66	74.5	48.525	48.65	45.85	41.3	96.1538	88.5906	99.7431	111.017
81	RTSD	111	124.5	63.5	81.5	47.475	48.45	41.35	40.7	89.1566	77.9141	97.9876	101.597
91	RTSD	83	102.5	53	81	37.7	44.8	46.8	49.55	80.9756	65.4321	84.1518	94.4501
131	RTSD	104	110.5	57.5	76	47.7	50.5	44.4	49.35	94.1176	75.6579	94.4554	89.9696
141	RTSD	59	85.5	39.5	72.5	30.875	42.5	34.1	51.3	69.0058	54.4828	72.6471	66.4717
161	RTSD	115	130.5	56	79	46.8	48.625	42.95	50.05	88.1226	70.8861	96.2468	85.8142
12	RTSD	65	58	61	81.5	45.375	45.85	44.15	47.45	112.069	74.8466	98.964	93.0453
22	RTSD	74	78	85.5	87	53.475	53.4	48.9	57.25	94.8718	98.2759	100.14	85.4148
32	RTSD	88	95	64.5	82	40.075	47.525	48.45	50.2	92.6316	78.6585	84.324	96.5139
42	RTSD	54	54.5	50	90	33.675	47.2	44.45	47.95	99.0826	55.5556	71.3453	92.7007
52	RTSD	53	58	61.5	74.5	42.65	51.6	53.35	56.75	91.3793	82.5503	82.655	94.0088
62	RTSD	53	63.5	62.5	90.5	42.9	49.625	42.75	50.35	83.4646	69.0608	86.4484	84.9057
72	RTSD	60	66.5	67.5	77	47.75	47.625	45.1	47.45	90.2256	87.6623	100.262	95.0474
82	RTSD	50	53.5	57.5	80	37.175	47	38.95	48.85	93.4579	71.875	79.0957	79.7339
92	RTSD	55.5	66	45.5	71.5	39	43.475	46.05	53.7	84.0909	63.6364	89.7067	85.7542
132	RTSD	56.5	64	61	80	41.025	52.6	51.3	49.15	88.2812	76.25	77.9943	104.374
142	RTSD	45	47.5	46.5	68	35.3	46.425	45.85	44.1	94.7368	68.3824	76.0366	103.968
162	RTSD	56.5	73.5	53.5	79.5	37.7	49.175	50.3	48.5	76.8707	67.2956	76.665	103.711
611	ION	55	70	57.6667	87.3333	37.45	66.05	48.7	59.4	78.5714	66.0305	56.6995	81.9865
501	ION	56	129	51.3333	81	22.7	51.75	37.9	51.7	43.4109	63.3745	43.8647	73.3075
511	ION	56	129	51.3333	81	22.7	51.75	37.9	51.7	43.4109	63.3745	43.8647	73.3075
521	ION	66	125	53	79.3333	21.95	53.4	40.1	55.65	52.8	66.8067	41.1049	72.0575
531	ION	88	136	53	89.6667	15.4	46.5	39.45	54.2	64.7059	59.1078	33.1183	72.786
541	ION	59	161	63.3333	91.3333	29.75	58.3	39.45	55.05	36.646	69.3431	51.0292	71.6621
551	ION	73	109	62.6667	77.3333	34.15	48.85	51.5	49.25	66.9725	81.0345	69.9079	104.569
561	ION	67	115	69.6667	81.6667	40.45	43.65	49.1	49.85	58.2609	85.3061	92.669	98.4955
571	ION	105	138	54	96	41.3	57.35	36.3	52.25	76.087	56.25	72.0139	69.4737
581	ION	54	89	52.3333	71	33.85	46.7	45.7	47.5	60.6742	73.7089	72.4839	96.2105
591	ION	92	125	59.3333	84.6667	41.45	49.85	41.35	43.25	73.6	70.0787	83.1494	95.6069
601	ION	105	138	54	92.6667	41.3	57.35	36.3	52.25	76.087	58.2734	72.0139	69.4737
